# Supplementary material for: Sulfonated and Carboxymethylated β-Glucan Derivatives with Inhibitory Activity against Herpes and Dengue Viruses
Source: Int J Mol Sci. 2021 Oct 12;22(20):11013. doi: 10.3390/ijms222011013 (PMC8538634; doi:10.3390/ijms222011013)
Supplement: Supplementary file 1 [file ijms-22-11013-s001.zip]

Archive with 1 entries (1 files):
- ijms-1393025-supplementary.pdf
